# Supplementary material for: Ameliorative Effect of Ginsenoside Rg6 in Periodontal Tissue Inflammation and Recovering Damaged Alveolar Bone
Source: Molecules. 2023 Dec 20;29(1):46. doi: 10.3390/molecules29010046 (PMC10779481; doi:10.3390/molecules29010046)
Supplement: Supplementary file 1 [file molecules-29-00046-s001.zip]

Archive with 1 entries (1 files):
- molecules-2700680-supplementary.pdf
